# Supplementary material for: Saponins from Oxybasis rubra (L.) S.Fuentes, Uotila & Borsh: Comparative Assessment of Cytotoxic Potential Against a Wide Panel of Cancer Cell Lines
Source: Molecules. 2025 Jul 25;30(15):3126. doi: 10.3390/molecules30153126 (PMC12348107; doi:10.3390/molecules30153126)
Supplement: Supplementary file 1 [file molecules-30-03126-s001.zip]

Archive with 1 entries (1 files):
- molecules-3749753-supplementary.pdf
